# Supplementary material for: Flight Performance and Flight in Wind in Three Phylogenetically Distinct Miniature Insects
Source: Integr Comp Biol. 2026 Jun 22;66:icag099. doi: 10.1093/icb/icag099 (PMC13393910; doi:10.1093/icb/icag099)
Supplement: icag099_Supplemental_Files [file icag099_supplemental_files.zip]

Archive with 5 entries (5 files):
- icb-2026-0020-File010.docx
- icb-2026-0020-File011.mp4
- icb-2026-0020-File012.mp4
- icb-2026-0020-File013.mp4
- icb-2026-0020-File014.xlsx
