# Supplementary material for: Flight Performance and Flight in Wind in Three Phylogenetically Distinct Miniature Insects
Source: Integr Comp Biol. 2026 Jun 22;66:icag099. doi: 10.1093/icb/icag099 (PMC13393910; doi:10.1093/icb/icag099)
Supplement: icag099_Supplemental_Files [file icag099_supplemental_files.zip › icb-2026-0020-File014.xlsx]

## Sheet: Sheet1
This data file is part of Sarig et al. (XXXX)
"Flight performance and flight in wind in miniature insects"
Data are medians of trajectory sections identified as a turn
Species	Maneouvre no,	Vxy (m/s)	Turn radius (m)
Copris hispanus	1	0.608255	0.0925739
Copris hispanus	2	0.389302	0.177186
Copris hispanus	3	0.405658	0.240583
Copris hispanus	4	0.633151	0.181583
Copris hispanus	5	1.13286	0.300842
Copris hispanus	6	1.12072	0.231234
Copris hispanus	7	1.41467	0.286233
Copris hispanus	8	0.830467	0.12139
Copris hispanus	9	1.9603	0.774984
Copris hispanus	10	1.03832	2.51753
Copris hispanus	11	0.917558	0.133994
Copris hispanus	12	0.399329	0.0775951
Copris hispanus	13	0.780656	0.137445
Copris hispanus	14	1.59986	1.16114
Copris hispanus	15	0.682679	0.120232
Copris hispanus	16	1.76895	0.488677
Copris hispanus	17	1.48583	1.12186
Copris hispanus	18	0.774408	0.0952101
Copris hispanus	19	0.996663	0.18122
Copris hispanus	20	1.17723	0.529262
Copris hispanus	21	1.40005	0.283603
Copris hispanus	22	1.38411	0.26155
Copris hispanus	23	0.492225	0.278196
Copris hispanus	24	0.692921	0.146211
Copris hispanus	25	1.11196	0.25462
Copris hispanus	26	1.6012	0.316061
Copris hispanus	27	0.96788	0.382101
Copris hispanus	28	1.05745	0.320881
Copris hispanus	29	1.91995	0.441713
Copris hispanus	30	0.965635	0.123598
Copris hispanus	31	1.01915	0.303692
Copris hispanus	32	0.761918	0.205296
Copris hispanus	33	0.541413	0.0584149
Copris hispanus	34	0.745275	0.334813
Copris hispanus	35	0.564085	0.575113
Copris hispanus	36	0.581484	0.440314
Copris hispanus	37	0.860406	0.249517
Copris hispanus	38	0.687099	0.118517
Copris hispanus	39	0.718149	0.176178
Copris hispanus	40	0.621381	0.142909
Copris hispanus	41	0.602943	0.0895744
Copris hispanus	42	1.12599	0.760465
Copris hispanus	43	0.390716	0.0542509
Copris hispanus	44	0.890593	0.299639
Copris hispanus	45	0.671142	0.740409
Protaetia cuprea	1	0.532415	0.899022
Protaetia cuprea	2	0.836692	0.172419
Protaetia cuprea	3	1.86424	0.34101
Protaetia cuprea	4	0.947288	0.450934
Protaetia cuprea	5	0.543582	0.33311
Protaetia cuprea	6	1.02065	0.283284
Protaetia cuprea	7	0.616244	0.530253
Protaetia cuprea	8	0.684424	0.138163
Protaetia cuprea	9	0.807377	0.518975
Protaetia cuprea	10	1.04446	0.116734
Protaetia cuprea	11	0.727454	0.497393
Protaetia cuprea	12	0.532415	0.899022
Protaetia cuprea	13	0.447526	0.152778
Protaetia cuprea	14	1.32474	0.583843
Protaetia cuprea	15	1.71129	0.310181
Protaetia cuprea	16	0.564372	0.138308
Protaetia cuprea	17	1.19982	0.190702
Protaetia cuprea	18	1.95966	0.528452
Protaetia cuprea	19	0.782829	0.316762
Protaetia cuprea	20	0.199189	0.0382518
Protaetia cuprea	21	0.199189	0.0382518
Protaetia cuprea	22	0.364875	0.0308692
Protaetia cuprea	23	0.691136	0.403164
Protaetia cuprea	24	0.332455	0.115236
Protaetia cuprea	25	0.623631	0.222122
Protaetia cuprea	26	3.07456	1.01476
Protaetia cuprea	27	1.00518	0.291969
Protaetia cuprea	28	0.482847	0.0529759
Protaetia cuprea	29	1.1153	0.321115
Protaetia cuprea	30	1.20158	0.321038
Protaetia cuprea	31	1.07808	0.175231
Protaetia cuprea	32	1.54276	0.499411
Scarabaeus puncticollis	1	1.64331	0.711873
Scarabaeus puncticollis	2	0.342675	0.129733
Scarabaeus puncticollis	3	0.764342	0.189487
Scarabaeus puncticollis	4	0.120881	0.0387347
Scarabaeus puncticollis	5	0.489127	0.281315
Scarabaeus puncticollis	6	1.88937	0.893206
Scarabaeus puncticollis	7	1.23875	0.160224
Scarabaeus puncticollis	8	0.545136	0.0767515
Scarabaeus puncticollis	9	0.665368	0.569549
Scarabaeus puncticollis	10	0.677968	0.212722
Scarabaeus puncticollis	11	0.447785	0.0620633
Scarabaeus puncticollis	12	1.61939	0.650023
Scarabaeus puncticollis	13	2.01413	16.2224
Scarabaeus puncticollis	14	0.72571	0.170836
Scarabaeus puncticollis	15	0.593593	0.121154
Scarabaeus puncticollis	16	1.52201	0.306033
Scarabaeus puncticollis	17	1.29389	0.934967
Scarabaeus puncticollis	18	0.970599	0.305084
Scarabaeus puncticollis	19	0.970017	0.186705
Scarabaeus puncticollis	20	1.10928	0.252862
Scarabaeus puncticollis	21	0.804344	0.358928
Scarabaeus puncticollis	22	0.740146	0.117972
Scarabaeus puncticollis	23	1.05415	0.168391
Scarabaeus puncticollis	24	0.587461	0.403469
Scarabaeus puncticollis	25	1.05798	0.148127
Scarabaeus puncticollis	26	0.87559	0.337518
Scarabaeus puncticollis	27	1.49674	1.21735
Scarabaeus puncticollis	28	1.11422	0.792244
Scarabaeus puncticollis	29	1.24277	0.652744
Scarabaeus puncticollis	30	0.632054	0.2416
Scarabaeus puncticollis	31	1.34703	0.230118
Scarabaeus puncticollis	32	0.499509	0.215577
